# Supplementary material for: Severe Phenotype in Patients with Large Deletions of NF1
Source: Cancers (Basel). 2021 Jun 13;13(12):2963. doi: 10.3390/cancers13122963 (PMC8231977; doi:10.3390/cancers13122963)
Supplement: Supplementary file 1 [file cancers-13-02963-s001.zip]

Archive with 1 entries (1 files):
- cancers-1249603-supplementary.pdf
